# Supplementary material for: Modelling the impact of hybrid immunity on future COVID-19 epidemic waves
Source: BMC Infect Dis. 2024 Apr 16;24:407. doi: 10.1186/s12879-024-09282-4 (PMC11020923; doi:10.1186/s12879-024-09282-4)
Supplement: Supplementary file 1 — Additional file 1. Modelling the impact of hybrid immunity on future COVID-19 epidemic waves: Supplementary Material (Supplementary Material.pdf) which contains extended modelling details and additional results. Modelling the impact of hybrid immunity on future COVID-19 epidemic waves: Code (hybrid_immunity_code.zip) which contains the source code for the agent-based transmission model and clinical pathways model. [file 12879_2024_9282_MOESM1_ESM.zip]

Archive with 2 entries (2 files):
- hybrid_immunity_code_ESM.zip
- Supplementary Material_ESM.pdf
